# Supplementary material for: Benefits of resistance training on body composition and glucose clearance are inhibited by long-term low carbohydrate diet in rats
Source: PLoS One. 2018 Dec 7;13(12):e0207951. doi: 10.1371/journal.pone.0207951 (PMC6286018; doi:10.1371/journal.pone.0207951)
Supplement: S1 Supporting Information — (XLSX) [file pone.0207951.s001.xlsx]

## Sheet: Raw data
RAW DATA
Food Intake																							Energy Intake																							Feed Eficiency
GROUPS	Pré-RT period										GROUPS	RT period											GROUPS	Pré-RT period										GROUPS	RT period											GROUPS	Pré-RT period
	1	2	3	4	5	6	7	8	9	10		11	12	13	14	15	16	17	18	19	20	21		1	2	3	4	5	6	7	8	9	10		11	12	13	14	15	16	17	18	19	20	21		1	2	3
ST	26.7033	17.808	21.3974	23.9146	20.0794	21.3983	26.52	19.47	23.0267	24.571	Sed-ST	27.9789	22.8448	21.9205	20.5257	21.6181	20.9781	20.9152	26.4325	20.1876	20.3394	19.4695	ST	102.808	68.5608	82.38	92.0712	77.3057	82.3835	102.102	74.9595	88.6528	94.5984	Sed-ST	107.719	87.9525	84.3939	79.0239	83.2297	80.7657	80.5235	101.765	77.7223	78.3067	74.9576	ST	0.8394	0.6049	0.9187
	26.7033	17.808	21.3974	23.9146	20.0794	21.3983	26.52	19.47	23.0267	24.571		27.9789	22.8448	21.9205	20.5257	21.6181	20.9781	20.9152	26.4325	20.1876	20.3394	19.4695		102.808	68.5608	82.38	92.0712	77.3057	82.3835	102.102	74.9595	88.6528	94.5984		107.719	87.9525	84.3939	79.0239	83.2297	80.7657	80.5235	101.765	77.7223	78.3067	74.9576		0.6984	0.765	0.9216
	26.7033	17.808	21.3974	23.9146	20.0794	21.3983	30.365	19.47	23.3124	24.571		27.9789	22.8448	21.9205	20.5257	21.6181	20.9781	20.9152	26.4325	20.1876	20.3394	19.4695		102.808	68.5608	82.38	92.0712	77.3057	82.3835	116.905	74.9595	89.7527	94.5984		107.719	87.9525	84.3939	79.0239	83.2297	80.7657	80.5235	101.765	77.7223	78.3067	74.9576		0.9502	0.6309	1.1339
	21.66	18.7175	23.79	19.5196	20.0021	22.8025	25.8917	24.969	21.7571	30.2089		22.8086	19.8481	18.2438	19.6143	22.8962	21.2224	16.2746	18.0519	20.2178	20.9062	19.0724		83.391	72.0624	91.5915	75.1505	77.0081	87.7896	99.683	96.1307	83.7648	116.304		87.8131	76.4152	70.2386	75.5151	88.1504	81.7062	62.6572	69.4998	77.8385	80.4889	73.4287		0.7561	0.7683	1.1339
	21.66	18.7175	23.79	19.5196	20.0021	22.8025	25.8917	24.969	21.7571	30.2089		22.8086	19.8481	18.2438	19.6143	22.8962	21.2224	16.2746	18.0519	20.2178	20.9062	19.0724		83.391	72.0624	91.5915	75.1505	77.0081	87.7896	99.683	96.1307	83.7648	116.304		87.8131	76.4152	70.2386	75.5151	88.1504	81.7062	62.6572	69.4998	77.8385	80.4889	73.4287		1.0686	0.6102	1.0881
	21.66	18.7175	23.79	19.5196	20.0021	22.8025	25.8917	24.969	21.7571	30.2089		22.8086	19.8481	18.2438	19.6143	22.8962	21.2224	16.2746	18.0519	20.2178	20.9062	19.0724		83.391	72.0624	91.5915	75.1505	77.0081	87.7896	99.683	96.1307	83.7648	116.304		87.8131	76.4152	70.2386	75.5151	88.1504	81.7062	62.6572	69.4998	77.8385	80.4889	73.4287		0.96	0.7454	1.084
	25.1247	18.143	22.578	21.824	20.0547	21.4758	30.365	25.4843	23.3124	25.6089		25.8462	21.5376	19.4214	20.6243	21.5033	22.9762	19.2704	19.0981	20.9989	23.3814	24.7919		96.7301	69.8505	86.9253	84.0224	77.2106	82.6818	116.905	98.1146	89.7527	98.5943		99.5079	82.9198	74.7724	79.4036	82.7877	88.4584	74.191	73.5277	80.8458	90.0184	95.4488		0.927	0.8421	1.2802
	25.1247	18.143	22.578	21.824	20.0547	21.4758	30.365	25.4843	23.3124	25.6089		25.8462	21.5376	19.4214	20.6243	21.5033	22.9762	19.2704	19.0981	20.9989	23.3814	24.7919		96.7301	69.8505	86.9253	84.0224	77.2106	82.6818	116.905	98.1146	89.7527	98.5943		99.5079	82.9198	74.7724	79.4036	82.7877	88.4584	74.191	73.5277	80.8458	90.0184	95.4488		0.9523	0.9119	0.9161
	19.3933	25.3404	21.5006	19.9666	21.4475	30.5917	22.3681	19.669	25.1952	22.2433	RT-ST	30.91	22.8371	20.8314	15.3076	16.6124	17.7838	19.0967	21.3542	15.681	16.7944	18.0495		74.6642	97.5605	82.7773	76.8714	82.5729	117.778	86.1172	75.7257	97.0015	85.6367	RT-ST	119.004	87.9228	80.2009	58.9343	63.9577	68.4676	73.5223	82.2137	60.3718	64.6584	69.4906		1.0839	0.6938	0.6938
	19.3933	25.3404	21.5006	19.9666	21.4475	30.5917	22.3681	19.669	25.1952	22.2433		30.91	22.8371	20.8314	15.3076	16.6124	17.7838	19.0967	21.3542	15.681	16.7944	18.0495		74.6642	97.5605	82.7773	76.8714	82.5729	117.778	86.1172	75.7257	97.0015	85.6367		119.004	87.9228	80.2009	58.9343	63.9577	68.4676	73.5223	82.2137	60.3718	64.6584	69.4906		0.9111	0.7626	0.5146
	19.3933	25.3404	21.5006	19.9666	21.5967	30.5917	22.3681	19.669	25.1952	22.2433		30.91	22.8371	20.8314	15.3076	16.6124	17.7838	19.0967	21.3542	15.681	16.7944	18.0495		74.6642	97.5605	82.7773	76.8714	83.1473	117.778	86.1172	75.7257	97.0015	85.6367		119.004	87.9228	80.2009	58.9343	63.9577	68.4676	73.5223	82.2137	60.3718	64.6584	69.4906		0.9773	0.6977	0.5257
	19.7788	21.5675	22.0086	20.9054	19.4292	27.3983	21.6657	25.1819	23.701	27.4033		24.88	20.3019	18.0619	18.8271	21.5067	21.7514	14.4342	18.02	19.3539	19.7086	24.7919		76.1484	83.0349	84.7331	80.4858	74.8024	105.483	83.4129	96.9503	91.2489	105.503		95.788	78.1623	69.5383	72.4843	82.8008	83.7429	55.5717	69.377	74.5125	75.8781	95.4488		0.843	0.6972	0.6097
	19.7788	21.5675	22.0086	20.9054	19.4292	29.9783	21.6657	25.1819	23.701	27.4033		24.88	20.3019	18.0619	18.8271	21.5067	21.7514	14.4342	18.02	19.3539	19.7086	24.7919		76.1484	83.0349	84.7331	80.4858	74.8024	115.416	83.4129	96.9503	91.2489	105.503		95.788	78.1623	69.5383	72.4843	82.8008	83.7429	55.5717	69.377	74.5125	75.8781	95.4488		0.9722	0.8914	0.4033
	19.7788	21.5675	22.0086	20.9054	19.4292	29.9783	21.6657	25.1819	23.701	27.4033		24.88	20.3019	18.0619	18.8271	21.5067	21.7514	14.4342	18.02	19.3539	19.7086	24.7919		76.1484	83.0349	84.7331	80.4858	74.8024	115.416	83.4129	96.9503	91.2489	105.503		95.788	78.1623	69.5383	72.4843	82.8008	83.7429	55.5717	69.377	74.5125	75.8781	95.4488		1.1298	0.8981	0.4934
	19.6552	24.1012	21.753	20.498	21.5967	27.3983	21.7871	21.5348	24.5133	26.1878		24.89	20.6776	20.901	16.4714	18.9062	19.22	20.5533	20.6063	16.6524	16.7517	18.0957		75.6725	92.7896	83.749	78.9173	83.1473	105.483	83.8803	82.909	94.3762	100.823		95.8265	79.6088	80.4689	63.4149	72.7889	73.997	79.1302	79.3343	64.1117	64.494	69.6684		0.7652	0.819	0.6959
	19.6552	24.1012	21.753	20.498	21.5967	27.3983	21.7871	21.5348	24.5133	26.1878		24.89	20.6776	20.901	16.4714	18.9062	19.22	20.5533	20.6063	16.6524	16.7517	18.0957		75.6725	92.7896	83.749	78.9173	83.1473	105.483	83.8803	82.909	94.3762	100.823		95.8265	79.6088	80.4689	63.4149	72.7889	73.997	79.1302	79.3343	64.1117	64.494	69.6684		0.936	0.8819	0.8447
LC	18.974	12.8847	17.9437	20.6654	15.3066	14.98	20.27	15.6062	17.1471	9.7662	Sed-LC	20.2684	13.1591	16.6188	15.3469	16.3991	16.6403	16.2067	16.1405	15.33	15.2423	15.7607	LC	102.649	69.7062	97.0754	111.8	82.8087	81.0418	109.661	84.4295	92.7658	63.6551	Sed-LC	109.652	71.1905	89.908	83.0267	88.7191	90.024	87.6782	87.3201	82.9353	82.4608	85.2654	LC	0.3991	0.3429	0.255
	18.974	12.8847	17.9437	20.6654	15.3066	14.98	20.27	15.6062	17.1471	9.7662		20.2684	13.1591	16.6188	15.3469	16.3991	16.6403	16.2067	16.1405	15.33	15.2423	15.7607		102.649	69.7062	97.0754	111.8	82.8087	81.0418	109.661	84.4295	92.7658	63.6551		109.652	71.1905	89.908	83.0267	88.7191	90.024	87.6782	87.3201	82.9353	82.4608	85.2654		0.659	0.6228	0.4948
	18.974	12.8847	17.9437	20.6654	15.3066	14.98	20.27	15.6062	17.1471	9.7662		20.2684	13.1591	16.6188	15.3469	16.3991	16.6403	16.2067	16.1405	15.33	15.2423	15.7607		102.649	69.7062	97.0754	111.8	82.8087	81.0418	109.661	84.4295	92.7658	63.6551		109.652	71.1905	89.908	83.0267	88.7191	90.024	87.6782	87.3201	82.9353	82.4608	85.2654		0.7256	0.7187	0.5794
	18.405	15.5342	18.8982	16.6039	14.0975	17.94	23.5033	16.7	18.5948	12.0386		27.29	23.3486	21.875	25.0121	27.0593	25.3521	19.9094	23.4443	23.7483	22.6043	14.8286		99.5711	84.04	102.239	89.8271	76.2675	97.0554	127.153	90.347	100.598	65.1288		147.639	126.316	118.344	135.315	146.391	137.155	107.71	126.834	128.478	122.289	80.2227		0.6065	1.0565	0.2936
	18.405	15.5342	18.8982	16.6039	14.0975	17.94	23.5033	16.7	18.5948	12.0386		27.29	23.3486	21.875	25.0121	27.0593	25.3521	19.9094	23.4443	23.7483	22.6043	14.8286		99.5711	84.04	102.239	89.8271	76.2675	97.0554	127.153	90.347	100.598	65.1288		147.639	126.316	118.344	135.315	146.391	137.155	107.71	126.834	128.478	122.289	80.2227		0.5077	1.086	0.7073
	18.405	15.5342	18.8982	16.6039	14.0975	17.94	23.5033	16.7	18.5948	12.0386		27.29	23.3486	21.875	25.0121	27.0593	25.3521	19.9094	23.4443	23.7483	22.6043	14.8286		99.5711	84.04	102.239	89.8271	76.2675	97.0554	127.153	90.347	100.598	65.1288		147.639	126.316	118.344	135.315	146.391	137.155	107.71	126.834	128.478	122.289	80.2227		0.6036	0.8783	0.5522
	18.6872	14.3665	18.4581	18.5992	14.7354	15.5575	20.335	20.0121	14.0079	28.4283		17.3371	14.0021	15.4571	16.8686	16.0314	15.24	11.6694	14.4679	13.6342	14.8686	21.6993		101.098	77.7228	99.8583	100.622	79.7185	84.1661	110.012	108.265	75.7827	142.977		93.7937	75.7514	83.6229	91.2591	86.7299	82.4484	63.1315	78.2713	73.761	80.4391	117.393		0.6635	0.5345	0.447
	18.6872	14.3665	18.4581	18.5992	14.7354	15.5575	20.335	20.0121	14.0079	28.4283		17.3371	14.0021	15.4571	16.8686	16.0314	15.24	11.6694	14.4679	13.6342	14.8686	21.6993		101.098	77.7228	99.8583	100.622	79.7185	84.1661	110.012	108.265	75.7827	142.977		93.7937	75.7514	83.6229	91.2591	86.7299	82.4484	63.1315	78.2713	73.761	80.4391	117.393		0.6987	0.5734	0.5825
	14.7621	15.9579	16.9893	14.6932	16.0933	22.7817	17.8624	19.1848	17.079	25.14	RT-LC	21.44	13.5862	14.1619	12.6767	14.01	15.6229	15.07	14.7875	13.9586	13.0306	13.2329		79.863	86.3322	91.9121	79.4902	87.0648	123.249	96.6356	103.79	92.3974	136.007	RT-LC	115.99	73.5013	76.6159	68.5809	75.7941	84.5199	81.5287	80.0004	75.516	70.4955	71.59		0.7438	0.3944	0.3917
	14.7621	15.9579	16.9893	14.6932	16.0933	22.7817	17.8624	19.1848	17.079	25.14		21.44	13.5862	14.1619	12.6767	14.01	15.6229	15.07	14.7875	13.9586	13.0306	13.2329		79.863	86.3322	91.9121	79.4902	87.0648	123.249	96.6356	103.79	92.3974	136.007		115.99	73.5013	76.6159	68.5809	75.7941	84.5199	81.5287	80.0004	75.516	70.4955	71.59		0.539	0.6743	0.5124
	14.7621	15.9579	16.9893	14.6932	16.0933	22.7817	17.8624	19.1848	17.079	25.14		21.44	14.7681	14.1619	12.6767	14.01	15.6229	15.07	14.7875	13.9586	13.0306	13.2329		79.863	86.3322	91.9121	79.4902	87.0648	123.249	96.6356	103.79	92.3974	136.007		115.99	79.8954	76.6159	68.5809	75.7941	84.5199	81.5287	80.0004	75.516	70.4955	71.59		0.5751	0.4512	0.5445
	18.1258	20.7218	18.2104	17.5864	19.0667	22.0467	18.29	18.4486	18.7783	20.3017		17.62	13.5433	12.1867	13.7557	15.2205	13.8576	10.4788	13.0881	13	14.429	14.4662		98.0606	112.105	98.5183	95.1424	103.151	119.273	98.9489	99.8069	101.591	109.832		95.3242	73.2693	65.93	74.4183	82.3429	74.9696	56.6903	70.8066	70.33	78.0609	78.2621		0.6486	0.3893	0.4778
	18.1258	20.7218	18.2104	17.5864	19.0667	22.0467	18.29	18.4486	18.7783	20.3017		17.62	13.5433	12.1867	13.7557	15.2205	13.8576	10.4788	13.0881	13	14.429	14.4662		98.0606	112.105	98.5183	95.1424	103.151	119.273	98.9489	99.8069	101.591	109.832		95.3242	73.2693	65.93	74.4183	82.3429	74.9696	56.6903	70.8066	70.33	78.0609	78.2621		0.6409	0.6136	0.5824
	18.1258	20.7218	18.2104	17.5864	19.0667	22.0467	18.29	18.4486	18.7783	20.3017		17.62	13.5433	12.1867	13.7557	15.2205	13.8576	10.4788	13.0881	13	14.429	14.4662		98.0606	112.105	98.5183	95.1424	103.151	119.273	98.9489	99.8069	101.591	109.832		95.3242	73.2693	65.93	74.4183	82.3429	74.9696	56.6903	70.8066	70.33	78.0609	78.2621		0.5167	0.7299	0.564
	15.2796	19.3404	17.7311	14.9204	13.965	20.945	16.7693	17.1052	15.5229	14.7886		16.74	14.7681	13.2833	12.9048	14.5829	14.8367	11.4433	13.4048	13.2761	12.921	14.3988		82.6626	104.632	95.9253	80.7194	75.5507	113.312	90.7219	92.5391	83.9789	80.0063		90.5634	79.8954	71.8627	69.815	78.8935	80.2665	61.9083	72.52	71.8237	69.9026	77.8975		0.6793		0.3279
	15.2796	19.3404	17.7311	14.9204	13.965	20.945	16.7693	17.1052	15.5229	14.7886		16.74	14.7681	13.2833	12.9048	14.5829	14.8367	11.4433	13.4048	13.2761	12.921	14.3988		82.6626	104.632	95.9253	80.7194	75.5507	113.312	90.7219	92.5391	83.9789	80.0063		90.5634	79.8954	71.8627	69.815	78.8935	80.2665	61.9083	72.52	71.8237	69.9026	77.8975		0.6339		0.5261
[truncated: 121 more columns]
